# Supplementary material for: Improving GPs’ Emotional Intelligence and Resilience to Better Manage Chronic Respiratory Diseases Through an Experiential Online Training Intervention: A Mixed Methods Study
Source: Healthcare (Basel). 2024 Dec 25;13(1):21. doi: 10.3390/healthcare13010021 (PMC11720043; doi:10.3390/healthcare13010021)
Supplement: Supplementary file 1 [file healthcare-13-00021-s001.zip]

Archive with 1 entries (1 files):
- healthcare-3356478-supplementary.pdf
